# Supplementary material for: Long-Term Monitoring of the Seasonal Abundance of Basidiobolus spp. in Gecko Feces in KwaZulu-Natal (South Africa)
Source: J Fungi (Basel). 2022 Sep 7;8(9):943. doi: 10.3390/jof8090943 (PMC9506373; doi:10.3390/jof8090943)
Supplement: Supplementary file 1 [file jof-08-00943-s001.zip]

Archive with 1 entries (1 files):
- jof-1865678-supplementary.pdf
